# Supplementary material for: Single-cell atlas reveals a pro-metastatic RELB+ neutrophil-myeloid subset underlying lymph node metastasis in EGFR-wildtype LUAD
Source: Front Cell Dev Biol. 2026 Feb 17;14:1766211. doi: 10.3389/fcell.2026.1766211 (PMC12953111; doi:10.3389/fcell.2026.1766211)
Supplement: Supplementary file 4 [file Table1.xlsx]

## Sheet: Table S1
Table S1. dataset summary
Number	Data Type	Data Source	PMID	No.Sample	NO.cell
1	scRNA-seq	E-MTAB-13526		15	79225
2	scRNA-seq	GSE117570	34295900	1	1754
3	scRNA-seq	GSE131907	41089673	11	42186
4	scRNA-seq	GSE148071	33953163	13	7780
5	scRNA-seq	GSE164789	/	30	99375
6	scRNA-seq	GSE207422	36869384	2	5445
7	scRNA-seq	GSE241934	41089673	30	223634
8	bulk RNA-seq	GSE115002	30389658	42	/
9	bulk RNA-seq	GSE13213	19414676	72	/
10	bulk RNA-seq	TCGA	/	133	/

## Sheet: Table S2
Table S2. single RNA-seq summary
Number	cohort	sample	NO. cells
1	E-MTAB-13526	P10_T1	1879
2	E-MTAB-13526	P13_T1	7028
3	E-MTAB-13526	P15_T1	4527
4	E-MTAB-13526	P15_T2	7107
5	E-MTAB-13526	P16_T1	3678
6	E-MTAB-13526	P16_T2	7253
7	E-MTAB-13526	P21_T1	2916
8	E-MTAB-13526	P22_T1	1707
9	E-MTAB-13526	P22_T2	10428
10	E-MTAB-13526	P24_T1	13668
11	E-MTAB-13526	P24_T2	9795
12	E-MTAB-13526	P5_T1	3261
13	E-MTAB-13526	P6_T1	2360
14	E-MTAB-13526	P7_T1	710
15	E-MTAB-13526	P9_T1	2908
16	EMTAB6149	BT1290	2371
17	EMTAB6149	BT1291	2670
18	EMTAB6149	BT1292	1516
19	EMTAB6149	BT1295	2846
20	EMTAB6149	BT1296	4134
21	EMTAB6149	BT1297	4281
22	GSE117570	GSM3304007_P1	1754
23	GSE127465	GSM3635288	1249
24	GSE127465	GSM3635289	1561
25	GSE127465	GSM3635290	1362
26	GSE127465	GSM3635301	1257
27	GSE127465	GSM3635302	1217
28	GSE131907	LUNG_T06	3303
29	GSE131907	LUNG_T08	3629
30	GSE131907	LUNG_T09	3674
31	GSE131907	LUNG_T18	2923
32	GSE131907	LUNG_T19	4193
33	GSE131907	LUNG_T20	3753
34	GSE131907	LUNG_T25	4177
35	GSE131907	LUNG_T28	3979
36	GSE131907	LUNG_T30	3957
37	GSE131907	LUNG_T31	5159
38	GSE131907	LUNG_T34	2539
39	GSE148071	GSM4453580_P5	262
40	GSE148071	GSM4453583_P8	591
41	GSE148071	GSM4453584_P9	1988
42	GSE148071	GSM4453587_P12	179
43	GSE148071	GSM4453588_P13	258
44	GSE148071	GSM4453591_P16	128
45	GSE148071	GSM4453596_P21	640
46	GSE148071	GSM4453603_P28	1415
47	GSE148071	GSM4453604_P29	684
48	GSE148071	GSM4453609_P34	516
49	GSE148071	GSM4453610_P35	101
50	GSE148071	GSM4453613_P38	262
51	GSE148071	GSM4453614_P39	756
52	GSE164789	GSM5019482	2430
53	GSE164789	GSM5019484	2237
54	GSE164789	GSM5019486	1638
55	GSE164789	GSM5019488	1714
56	GSE164789	GSM5019491	1226
57	GSE164789	GSM5019494	3202
58	GSE164789	GSM5019496	2851
59	GSE164789	GSM5019499	2269
60	GSE164789	GSM5019500	1601
61	GSE164789	GSM5019503	2712
62	GSE164789	GSM5019504	6575
63	GSE164789	GSM5019506	2103
64	GSE164789	GSM5019508	5708
65	GSE164789	GSM5019510	2543
66	GSE164789	GSM5019512	2555
67	GSE164789	GSM5019514	3860
68	GSE164789	GSM5019516	1040
69	GSE164789	GSM5019518	2412
70	GSE164789	GSM5019520	3191
71	GSE164789	GSM5019522	2615
72	GSE164789	GSM5019524	3260
73	GSE164789	GSM5019526	2040
74	GSE164789	GSM5019528	3822
75	GSE164789	GSM5019530	4762
76	GSE164789	GSM5019532	8049
77	GSE164789	GSM5019534	5142
78	GSE164789	GSM5019536	5090
79	GSE164789	GSM5019538	5062
80	GSE164789	GSM5019540	2561
81	GSE164789	GSM5019542	5105
82	GSE207422	BD_immune05	1199
83	GSE207422	BD_immune08	4246
84	GSE241934	P105	7092
85	GSE241934	P122	8449
86	GSE241934	P130	8130
87	GSE241934	P172	5727
88	GSE241934	P209	7387
89	GSE241934	P218	4254
90	GSE241934	P223	7432
91	GSE241934	P266	6355
92	GSE241934	P270	9098
93	GSE241934	P293	7846
94	GSE241934	P33	11819
95	GSE241934	P390	8569
96	GSE241934	P394	8520
97	GSE241934	P399	8173
98	GSE241934	P481	7385
99	GSE241934	P483	13148
100	GSE241934	P509	6252
101	GSE241934	P52	7570
102	GSE241934	P523	7260
103	GSE241934	P528	7759
104	GSE241934	P533	6891
105	GSE241934	P551	7516
106	GSE241934	P574	6816
107	GSE241934	P579	6294
108	GSE241934	P592	6030
109	GSE241934	P603	6953
110	GSE241934	P605	7822
111	GSE241934	P609	4889
112	GSE241934	P64	5382
113	GSE241934	P70	6816

## Sheet: Table S3
Table S3. Primer pairs
gene	Sequence
IDO-1	Forward: 5'-GCCAGCTTCGAGAAAGAGTTG-3'
	Reverse: 5'-ATCCCAGAACTAGACGTGCAA-3'
IL-6	Forward: 5'-ACTCACCTCTTCAGAACGAATTG-3'
	Reverse: 5'-CCATCTTTGGAAGGTTCAGGTTG-3'
